# Supplementary material for: Evaluation of the Postoperative Quality of Recovery Scale test and re-test in Swedish among healthy volunteers
Source: F1000Res. 2016 Oct 21;5:2549. [Version 1] doi: 10.12688/f1000research.9740.1 (PMC5310376; doi:10.12688/f1000research.9740.1)
Supplement: Raw data from the test and retest [file f1000research-5-10501-s0000.tgz]

Archive with 1 entries (1 files):
- 8e31470b-fadb-41b7-89b9-227c50c3c7d6_PQRS_Swedish_translation_test_retest_Jakobsson_J_et_al_2016.csv
