# Supplementary material for: Evaluation of the Postoperative Quality of Recovery Scale test and re-test in Swedish among healthy volunteers
Source: F1000Res. 2016 Oct 21;5:2549. [Version 1] doi: 10.12688/f1000research.9740.1 (PMC5310376; doi:10.12688/f1000research.9740.1)
Supplement: Raw data from the test and retest [file f1000research-5-10501-s0000.tgz › 8e31470b-fadb-41b7-89b9-227c50c3c7d6_PQRS_Swedish_translation_test_retest_Jakobsson_J_et_al_2016.csv]

Kod	Ålder	Kön_M=1K=2	smärta Baseline	Illamående	deprimerad	nervös	K1_Baseline	k2	K3	K4	K5	a1_Baseline	a2	a3	a4	v1_baseline	o2	o3	o4	smärta_48h	Illamående	deprimerad	nervös	K1_48h	k2	K3	K4	K5	a1_48h	a2	a3	a4	v1_48h	o2	o3	o4
A.T	24	2	2	1	3	2	3	6	5	12	7	3	3	3	3	1	1	1	1	3	1	2	1	3	6	5	12	14	3	3	3	3	1	1	1	1
E.W	24	2	1	1	1	2	3	5	4	8	14	3	3	3	3	1	1	1	1	1	1	1	1	3	6	3	11	14	3	3	3	3	1	1	1	1
M.S.W	23	1	1	1	1	2	3	5	4	10	10	3	3	3	3	1	1	1	1	1	1	1	1	3	4	4	10	13	3	3	3	3	1	1	1	1
O.S	22	2	1	1	1	2	3	5	3	9	13	3	3	3	3	1	1	1	1	2	1	1	1	3	5	3	10	15	3	3	3	3	1	1	1	1
R.N	21	2	1	1	1	2	3	3	2	7	10	3	3	3	3	1	1	1	1	1	1	1	1	3	4	2	9	9	3	3	3	3	1	1	1	1
S.E	23	2	1	1	1	1	3	5	6	10	14	3	3	3	3	1	1	1	1	1	1	1	1	3	6	4	11	16	3	3	3	3	1	1	1	1
R.S	30	1	2	1	1	1	3	3	3	6	9	3	3	3	3	1	1	1	1	2	1	1	1	3	5	3	6	13	3	3	3	3	1	1	1	1
S.G	29	2	1	1	1	2	3	6	4	7	10	3	3	3	3	1	1	1	1	1	1	1	2	3	5	3	8	12	3	3	3	3	1	1	1	1
C.M	40	2	1	1	1	1	3	4	3	7	2	3	3	3	3	1	1	1	1	1	1	1	1	3	5	3	9	10	3	3	3	3	1	1	1	1
J.T	28	1	1	1	1	1	3	5	3	6	7	3	3	3	3	1	1	1	1	1	1	1	1	3	3	2	8	5	3	3	3	3	1	1	1	1
M.1	26	2	1	1	1	1	3	3	3	5	10	3	3	3	3	1	1	1	1	1	1	1	1	3	3	3	6	16	3	3	3	3	1	1	1	1
C.2	24	2	1	1	1	2	3	5	3	8	8	3	3	3	3	1	1	1	1	1	1	1	1	3	5	3	7	13	3	3	3	3	1	1	1	1
C.3	22	2	1	1	1	2	3	6	4	8	5	3	3	3	3	1	1	1	1	1	1	1	1	3	5	3	8	12	3	3	3	3	1	1	1	1
E.4	27	2	1	1	1	2	3	4	3	7	7	3	3	3	3	1	1	1	1	1	1	1	1	3	3	3	10	11	3	3	3	3	1	1	1	1
A.5	26	2	1	1	2	2	3	6	3	4	8	3	3	3	3	1	1	1	1	1	1	2	2	3	4	2	8	12	3	3	3	3	1	1	1	1
K.6	23	2	2	1	2	2	3	5	3	6	9	3	3	3	3	1	1	1	1	2	1	2	2	3	6	2	6	15	3	3	3	3	1	1	1	1
N.7	21	2	2	1	1	1	3	3	3	8	8	3	3	3	3	1	1	1	1	1	1	1	1	3	4	2	6	5	3	3	3	3	1	1	1	1
M.J.8	24	2	1	1	1	2	3	4	4	5	8	3	3	3	3	1	1	1	1	1	1	1	1	3	3	2	7	10	3	3	3	3	1	1	1	1
S.9	21	2	3	1	1	1	3	4	3	8	10	3	3	3	3	1	2	1	1	1	1	1	1	3	6	3	11	13	3	3	3	3	1	1	1	1
E.10	21	2	2	1	1	1	3	5	3	8	6	3	3	3	3	1	1	1	1	1	1	1	1	3	6	5	10	12	3	3	3	3	1	1	1	1
D1	27	1	1	1	2	2	3	4	4	13	9	3	3	3	3	1	1	1	1	1	1	2	1	3	6	3	9	14	3	3	3	3	1	1	1	1
D2	21	2	1	1	1	1	3	6	4	9	8	3	3	3	3	1	1	1	1	1	1	1	1	3	5	3	9	14	3	3	3	3	1	1	1	1
D3	23	2	1	1	1	1	3	5	3	7	7	3	3	3	3	1	1	1	1	1	1	1	1	3	5	3	11	10	3	3	3	3	1	1	1	1
D4	25	1	1	1	1	1	3	6	5	6	7	3	3	3	3	1	1	1	1	1	1	1	1	3	5	4	8	13	3	3	3	3	1	1	1	1
D5	21	2	1	1	2	2	3	4	3	4	4	3	3	3	3	1	1	1	1	1	1	1	1	3	5	2	7	9	3	3	3	3	1	1	1	1
D6	22	2	1	1	2	1	3	5	6	6	8	3	3	3	3	1	1	1	1	1	1	2	1	3	6	6	9	10	3	3	3	3	1	1	1	1
D7	25	1	1	1	1	2	3	3	1	10	10	3	3	3	3	1	1	1	1	1	1	1	1	3	4	2	9	11	3	3	3	3	1	1	1	1
D8	28	2	1	1	1	2	3	4	3	7	7	3	3	3	3	1	1	1	1	1	1	1	1	3	5	5	9	9	3	3	3	3	1	1	1	1
D9	30	2	1	1	1	2	3	5	3	5	6	3	3	3	3	1	1	1	1	1	1	1	1	3	5	3	5	8	3	3	3	3	1	1	1	1
D10	38	2	2	1	1	2	3	5	3	6	4	3	3	3	3	1	1	1	1	1	1	1	2	3	5	3	7	9	3	3	3	3	1	1	1	1
p1	21	2	1	1	2	2	3	5	5	7	9	3	3	3	3	1	1	1	1	1	1	2	1	3	3	3	9	10	3	3	3	3	1	1	1	1
p2	22	2	1	1	2	1	3	5	3	6	7	3	3	3	3	1	1	1	1	1	1	2	2	3	5	5	9	10	3	3	3	3	1	1	1	1
p3	25	1	2	1	1	1	3	6	5	5	8	3	3	3	3	1	1	1	1	2	1	1	1	3	6	4	8	10	3	3	3	3	1	1	1	1
p4	39	2	1	1	1	1	3	6	3	8	9	3	3	3	3	1	1	1	1	1	1	1	1	3	6	4	8	13	3	3	3	3	1	1	1	1
p5	26	2	1	1	2	2	3	4	3	7	10	3	3	3	3	1	1	1	1	1	1	2	2	3	3	3	5	10	3	3	3	3	1	1	1	1
p6	21	2	1	1	2	2	3	5	4	5	8	3	3	3	3	1	1	1	1	1	1	1	2	3	5	5	9	10	3	3	3	3	1	1	1	1
p7	46	2	1	1	2	3	3	4	3	7	8	3	3	3	3	1	1	1	1	1	1	1	1	3	6	2	8	9	3	3	3	3	1	1	1	1
p8	22	2	1	1	1	1	3	6	5	10	10	3	3	3	3	1	1	1	1	1	1	1	1	3	6	5	11	15	3	3	3	3	1	1	1	1
p10	22	2	1	1	2	2	3	5	5	7	9	3	3	3	3	1	1	1	1	1	1	2	2	3	5	4	9	12	3	3	3	3	1	1	1	1
p11	34	2	1	1	2	1	3	4	3	6	7	3	3	3	3	1	1	1	1	1	1	2	1	3	5	3	6	7	3	3	3	3	1	1	1	1
p12	25	1	2	1	1	1	3	3	5	6	7	3	3	3	3	1	1	1	1	2	1	1	1	3	6	5	7	9	3	3	3	3	1	1	1	1
p13	28	2	1	1	1	1	3	3	3	8	8	3	3	3	3	1	1	1	1	1	1	1	1	3	3	3	8	12	3	3	3	3	1	1	1	1
p14	26	2	1	1	2	2	3	4	3	7	8	3	3	3	3	1	1	1	1	1	1	2	2	3	5	4	7	11	3	3	3	3	1	1	1	1
p15	22	2	1	1	2	2	3	5	4	8	8	3	3	3	3	1	1	1	1	1	1	2	2	3	5	4	7	12	3	3	3	3	1	1	1	1
p16	22	2	1	1	1	1	3	6	5	10	9	3	3	3	3	1	1	1	1	1	1	1	1	3	3	4	11	15	3	3	3	3	1	1	1	1
p17	24	2	1	1	2	3	3	4	3	8	8	3	3	3	3	1	1	1	1	1	1	2	3	3	4	3	8	9	3	3	3	3	1	1	1	1
p18	21	2	1	1	2	2	3	5	5	7	10	3	3	3	3	1	1	1	1	1	1	2	2	3	6	4	8	10	3	3	3	3	1	1	1	1
p19	22	2	1	1	2	1	3	5	3	6	7	3	3	3	3	1	1	1	1	1	1	2	1	3	4	3	7	11	3	3	3	3	1	1	1	1
p20	25	1	2	1	1	1	3	6	5	5	7	3	3	3	3	1	1	1	1	2	1	1	1	3	3	5	9	11	3	3	3	3	1	1	1	1
p21	29	2	1	1	1	1	3	6	3	8	9	3	3	3	3	1	1	1	1	1	1	1	1	3	6	3	10	16	3	3	3	3	1	1	1	1
p22	26	2	1	1	2	2	3	4	3	8	8	3	3	3	3	1	1	1	1	1	1	2	2	3	6	3	8	10	3	3	3	3	1	1	1	1
p23	23	2	1	1	2	2	3	5	4	6	8	3	3	3	3	1	1	1	1	1	1	2	2	3	6	3	9	15	3	3	3	3	1	1	1	1
p24	22	2	1	1	1	1	3	6	5	10	8	3	3	3	3	1	1	1	1	1	1	1	1	3	5	5	9	13	3	3	3	3	1	1	1	1
p25	25	2	1	1	2	3	3	4	3	7	5	3	3	3	3	1	1	1	1	1	1	2	3	3	5	3	8	12	3	3	3	3	1	1	1	1
p26	21	2	1	1	2	2	3	6	5	7	7	3	3	3	3	1	1	1	1	1	1	2	2	3	5	5	9	11	3	3	3	3	1	1	1	1
p27	22	2	1	1	2	1	3	5	3	6	8	3	3	3	3	1	1	1	1	1	1	2	1	3	5	3	7	12	3	3	3	3	1	1	1	1
p28	25	1	2	1	1	1	3	6	5	5	9	3	3	3	3	1	1	1	1	2	1	1	1	3	6	5	8	15	3	3	3	3	1	1	1	1
p29	26	2	1	1	1	1	3	4	3	8	8	3	3	3	3	1	1	1	1	1	1	1	1	3	4	3	8	8	3	3	3	3	1	1	1	1
p30	26	2	1	1	2	2	3	5	3	7	8	3	3	3	3	1	1	1	1	1	1	2	2	3	5	3	9	10	3	3	3	3	1	1	1	1
p31	22	2	1	1	2	2	3	3	4	7	10	3	3	3	3	1	1	1	1	1	1	2	2	3	5	4	9	14	3	3	3	3	1	1	1	1
p32	25	1	2	1	1	1	3	4	5	7	6	3	3	3	3	1	1	1	1	2	1	1	1	3	5	5	8	12	3	3	3	3	1	1	1	1
