# Supplementary material for: Evaluation of the Postoperative Quality of Recovery Scale test and re-test in Swedish among healthy volunteers
Source: F1000Res. 2016 Oct 21;5:2549. [Version 1] doi: 10.12688/f1000research.9740.1 (PMC5310376; doi:10.12688/f1000research.9740.1)
Supplement: Swedish translation of the PostopQRS questionnaire [file f1000research-5-10501-s0001.tgz]

Archive with 1 entries (1 files):
- 62aefcd0-724f-4d14-83c4-668ea23ae5b7_The_post-operative_quality_recovery_scale,_a_Swedish_translation__.doc
